# Supplementary material for: PIM kinases facilitate lentiviral evasion from SAMHD1 restriction via Vpx phosphorylation
Source: Nat Commun. 2019 Apr 23;10:1844. doi: 10.1038/s41467-019-09867-7 (PMC6479052; doi:10.1038/s41467-019-09867-7)
Supplement: Supplementary file 3 — Source Data [file 41467_2019_9867_MOESM3_ESM.xlsx]

## Sheet: Fig 1d
Fig 1d		Data1	Data2	Data3
	DHFR	0.166	0.129	0.146
	PIM3	1.046	0.827	0.974
	PIM1	0.536	0.445	0.524
	PIM2	0.365	0.225	0.386
	FYN	0.424	0.391	0.461

## Sheet: Fig 2e
Fig 2e		Data1	Data2	Data3
	No PIM3	0.365164	0.397079	0.434554
	PIM3 +	0.620649	0.527133	0.534106
	PIM3 ++	1.36048	1.20384	1.11183
	PIM3_K69M +	0.404179	0.235556	0.333878
	PIM3_K69M ++	0.470599	0.399692	0.343683

## Sheet: Fig 2f
Fig 2f		Data1	Data2	Data3
	No PIM3	0.361645	0.419924	0.369336
	PIM3 +	0.90425	1.14957	0.976355

## Sheet: Fig 3b
Fig 3b, top		Data1	Data2	Data3
	None	1250	1278	1442
	WT	5738400	5824640	6437760
	S13A	1910600	1325600	3229600
	Q76A	666000	482880	528150
	delVpx	471300	336960	368550
Fig 3b, bottom		Data1	Data2	Data3
	None	100	100	100
	WT	15.9562	17.1719	20.2184
	S13A	30.6122	36.7938	43.3212
	Q76A	71.602	52.1624	89.503
	delVpx	82.3167	81.9851	96.5298

## Sheet: Fig 3c
Fig 3c		Data1	Data2	Data3
	None	12800	10915	12065
	WT	18570000	18924000	20916000
	S13A	17640000	19047500	21052500
	Q76A	25060000	24459500	22560500
	delVpx	23290000	22448500	24811500

## Sheet: Fig 3d
Fig 3d, top		Data1	Data2	Data3
	None	2301	2055	2533
	WT	6.32283e+06	5646288	6958276
	S13A	1.33885e+06	1195591	1473402
	Q76A	1052508	939889	1158285
	delVpx	73080	81693	99847
Fig 3d, bottom		Data1	Data2	Data3
	None	100	100	100
	WT	14.7748	14.0681	16.5638
	S13A	30.0207	31.8046	37.4469
	Q76A	52.505	38.0989	65.3721
	delVpx	60.2978	62.3975	73.4672

## Sheet: Fig 3f
Fig 3f		Day6_mean	Day9_mean	Day12_mean	Day15_mean	Day18_mean	Day21_mean
	WT	97	747	1933	3675	4254	4341
	S13A	19	465	1167	2113	2637	2968
	Q76A	20	230	775	1328	1793	2015
	delVpx	142	196	513	1066	1522	1597
		Day6_sd	Day9_sd	Day12_sd	Day15_sd	Day18_sd	Day21_sd
	WT	85	255	694	906	652	550
	S13A	19	156	372	387	505	544
	Q76A	8	14	162	229	367	396
	delVpx	71	2	133	200	303	272

## Sheet: Fig 3g
Fig 3g		Data1	Data2	Data3
	None	100	100	100
	WT	19.5043	18.2143	21.4456
	S13A	31.3064	31.5723	35.6805
	Q76A	28.8407	40.4162	69.3483
	delVpx	43.7125	73.1485	86.1255

## Sheet: Fig 4d
Fig 4d		Data1	Data2	Data3
	Vpx_vs_EV	11.216	10.8976	12.0448
	Vpx_vs_SAMHD1	100	100	100
	VpxS13A_vs_SAMHD1	69.6206	68.8548	70.5565

## Sheet: Fig 4e
Fig 4e		Data1	Data2	Data3
	Vpx_vs_EV	16.26	14.01	15.48
	Vpx_vs_DCAF1	100	100	100
	VpxS13A_vs_DCAF1	109.45	108.25	89.18

[truncated: 25 more sheets: Fig 4f, Fig 4g, Fig 4h, Fig 4i, Fig 5b, Fig 5c, Fig 5e, Fig 5f, Fig 6b, Fig 6c, Fig 6e, Fig 6f, Fig 7b, Fig 7d, Sup Fig 4a, Sup Fig 4b, Sup Fig 5, Sup Fig 6a, Sup Fig 6b, Sup Fig 8a …]
